# Supplementary material for: Integrative Bioinformatic Characterization of the HDAC6-Driven Cytoskeleton–Wnt Signaling Interface in Hepatocellular Carcinoma: Implications for Immune Modulation and Therapeutic Targeting
Source: Int J Mol Sci. 2026 Jun 9;27(12):5201. doi: 10.3390/ijms27125201 (PMC13299183; doi:10.3390/ijms27125201)
Supplement: Supplementary file 1 [file ijms-27-05201-s001.zip]

Archive with 1 entries (1 files):
- ijms-4311074-supplementary.pdf
